# Supplementary material for: ITGB3-mediated uptake of small extracellular vesicles facilitates intercellular communication in breast cancer cells
Source: Nat Commun. 2020 Aug 26;11:4261. doi: 10.1038/s41467-020-18081-9 (PMC7450082; doi:10.1038/s41467-020-18081-9)
Supplement: Supplementary file 6 — Source Data [file 41467_2020_18081_MOESM6_ESM.xlsx]

## Sheet: Figure 1b
		n	Non-CM	CM shCON	CM wo Evs shCON	CM shITGB3	CM wo Evs shITGB3	Cm IMR90	CM wo Evs IMR90
	MDA.MB.231 shCON	1	0.246333	0.669667	0.251333	0.736	0.279	0.565667	0.271667
		2	0.20125	0.524583	0.195	0.599583	0.225	0.512658	0.19
		3	0.2385	0.53075	0.191	0.47	0.186	0.689801	0.202
		4	0.299	0.899		0.874		0.730999
		5	0.342
		6	0.256
		7	0.298667
		n	Non-CM	CM shCON	CM wo Evs shCON	CM shITGB3	CM wo Evs shITGB3	Cm IMR90	CM wo Evs IMR90
	MDA.MB.231 shITGB3	1	0.257667	0.359333	0.269	0.361	0.266333	0.289333	0.294667
		2	0.14825	0.26525	0.2345	0.297917	0.2175	0.375583	0.29
		3	0.237917	0.273417	0.194	0.257	0.188	0.274	0.196
		4	0.198	0.261		0.216		0.224
		5	0.289
		6	0.248833
		7	0.203333

## Sheet: Figure 1C
		shCON/shCON			shITGB3/shCON			shCON/shITGB3			shITGB3 shCON
	n	t1h	t3h	t6h	t1h	t3h	t6h	t1h	t3h	t6h	t1h	t3h	t6h
	1	5.8	31.1	56	2.8	6.6	17.9	13.4	40.7	70.1	5.6	10.6	28.3
	2	7.6	26.3	61.9	4.1	5.43333	19.6	11	42.5	71.5	7.5	14.8	34.6
	3	1.4	30.5	48.1	1.2	8.3	20.2	2.7	39.1	47.5	1.1	15.1	22

## Sheet: Figure 1d
		IMR90/shCON			IMR90/shITGB3
		t1h	t3h	t6h	t1h	t3h	t6h
	n	2.09	26.2	64.5	3.24	24.7	62.5
	1	6.4	20.7	67.3	4.1	33.8	73.3
	2	10.6	46.3	76.3	11.8	51.3	86.7
	3	1.9	16.8	26.9	6.38	18.2	27.1

## Sheet: Figure 2a
		n	shCON	shCON + Hep	shITGB3	shITGB3 + Hep
		1	1002.93	571.51	605.36	444.5
		2	1420	418.5	653	582
		3	1138.4	655.7	622.08	671.25

## Sheet: Figure 2b
		n	shCON Cells + EVs	shCON Cells + Heparinase + EVs	shITGB3 Cells + EVs	shITGB3 Cells + Heparinase + EVs
		1	3753.48	2289.35
		2	4015.12	2614.54	1222.02	1158.47
		3	3989.16	2396.3	1062.06	921.94
		4	4145.4	2434.64	2902.22	2772.95
		5	4484.66	2194.6	2712.81	2804.88
		6	9897.99	2283.43	3417.13	2725.52
		7	9357.97	5629.6	3545.16	2916.48

## Sheet: Figure 2c
	n	shCON	shITGB3	Dyngo	PitStop
	1	467	164.269	218	479
	2	640.64	300.44	236.8	594.56
	3	652.8	207.32	241.28	591.04
	4	578.21	308.36	232.16	487.76

## Sheet: Figure 2d
	n	CON	Dyn2	Dyn2 K44A	shDyn2
	1	33.21	40.8	20.3	34.9
	2	35.53	41.3	21.2	16
	3	33.89	38.1	20	15.3

## Sheet: Figure 2e
									1	CONTROL
									2	DYN2
									3	DYN2K44A
									4	shDYN2

## Sheet: Figure 3a
	n	CON	CON + CITRIC	sh	sh + CITRIC
	1	9760	7293.77	6441.6	4614.65
	2	9897.99	7813.86	3417.13	3139.37
	3	9357.97	7869.04	3545.16	3317.93

## Sheet: Figure 3b
		n	CON	CON + CITRIC	DYNGO	DYNGO + CITRIC	HEPARIN	HEPARIN + CITRIC
		1	80.05	52.25	24.5	19.95	32.8	34.03
		2	92.19	56	37	27.25	44.5	35.28
		3	92.86	60	33.5	27.45	46.65	34.3

[truncated: 33 more sheets: Figure 3e, Figure 4b-c, Figure 5a-b, Figure 5c, Figure 5d, Figure 5e, Figure 6a, Figure 6b, Figure 6c, Figure 6d, Figure 6e, Figure 6f, Figure 6g, Supplementary Figure 1b, Supplementary Figure 2, Supplementary Figure 3, Supplementary Figure 4a, Supplementary Figure 4B, Supplementary Figure 5, Supplementary Figure 6 …]
